# Supplementary material for: Piperazine-derived lipid nanoparticles deliver mRNA to immune cells in vivo
Source: Nat Commun. 2022 Aug 15;13:4766. doi: 10.1038/s41467-022-32281-5 (PMC9376583; doi:10.1038/s41467-022-32281-5)
Supplement: Supplementary file 3 — Source Data [file 41467_2022_32281_MOESM3_ESM.xlsx]

## Sheet: All
Figure 2b
	Parameters		Mouse 1	Mouse 2	Mouse 3
	Liver Endothelial cells		2.615	6.005	4.725
	Liver Dendritic cells		4.87	4.76	4.93
	Liver Kupffer cells		30.11	50.71	36.41
	Liver other Immunes		1.105	3.115	3.415
	Spleen Macrophages		12.345	9.145	7.285
	Spleen Dendritic cells		16.61	15.01	17.31
	Spleen other Immunes		3.11	3.09	2.07
	Lung Endothelial cells		0.02	-0.19	-0.14
	Lung Macrophages		-0.235	0.455	1.015
	Lung Dendritic cells		0.905	2.025	2.005
	Lung other Immunes		-0.015	0.625	0.715
	Kidney Endothelial cells		-1.06	-0.25	-0.85
	Kidney CD31- CD45-		-0.255	-0.365	-0.605
	Kidney Immune cells		-0.79	-0.22	-0.79
Figure 3c
	Parameters		Mouse 1	Mouse 2	Mouse 3
	Liver ECs		4.635	7.515	9.255
	Liver Dendritic cells		15.605	27.705	21.105
	Liver Kupffer cells		55.035	57.535	63.535
	Liver other Immunes		12.41	20.41	18.91
	Spleen Macrophages		52.01	59.61	45.61
	Spleen Dendritic cells		38.67	36.17	36.77
	Spleen other Immunes		24.35	24.15	21.95
Figure 3d
	Parameters		Mouse 1	Mouse 2	Mouse 3	Mouse 4
	Liver ECs		121	92.2333	33.2333	25
	Liver Dendritic cells		273.048	162.016	40.6637	98.9138
	Liver Kupffer cells		1120.63	444.328	290.795	254.11
	Spleen Macrophages		158.333	257	575.968	55.8
	Spleen Dendritic cells		547.114	214.919		137.904
Figure 3e
	Parameters		Mouse 1	Mouse 2
	1 mg/kg
	Liver ECs		25.73	21.83
	Hepatocytes		7.7	17.5
	Liver Dendritic cells		24.525	15.825
	Liver Kupffer cells		47.06	58.26
	Liver Other immunes		8.835	7.215
	Parameters		Mouse 1	Mouse 2	Mouse 3
	0.5 mg/kg
	Liver ECs		11.43	11.13	13.93
	Hepatocytes		8.2	3.9	7.2
	Liver Dendritic cells		10.725	10.425	8.345
	Liver Kupffer cells		57.06	38.66	29.26
	Liver Other immunes		4.025	4.335	3.615
	Parameters		Mouse 1	Mouse 2	Mouse 3
	0.3 mg/kg
	Liver ECs		1.71	7.03	4.95
	Hepatocytes		5.5	-1.4	19.3
	Liver Dendritic cells		4.885	5.835	10.925
	Liver Kupffer cells		44.76	43.46	61.16
	Liver Other immunes		1.855	2.175	3.445
Figure 3f
	Parameters		Mouse 1	Mouse 2	Mouse 3	Mouse 4
	Kupffer cells
	PBS		94.6777	106.657	98.6651
	siLuc		123.402	112.114	133.009	111.139
	siGFP		83.5259	66.0483	72.9425	76.2297

## Sheet: Figure 2b
Figure 2b
	Parameters		Mouse 1	Mouse 2	Mouse 3
	Liver Endothelial cells		2.615	6.005	4.725
	Liver Dendritic cells		4.87	4.76	4.93
	Liver Kupffer cells		30.11	50.71	36.41
	Liver other Immunes		1.105	3.115	3.415
	Spleen Macrophages		12.345	9.145	7.285
	Spleen Dendritic cells		16.61	15.01	17.31
	Spleen other Immunes		3.11	3.09	2.07
	Lung Endothelial cells		0.02	-0.19	-0.14
	Lung Macrophages		-0.235	0.455	1.015
	Lung Dendritic cells		0.905	2.025	2.005
	Lung other Immunes		-0.015	0.625	0.715
	Kidney Endothelial cells		-1.06	-0.25	-0.85
	Kidney CD31- CD45-		-0.255	-0.365	-0.605
	Kidney Immune cells		-0.79	-0.22	-0.79

## Sheet: Figure 3c
Figure 3c
	Parameters		Mouse 1	Mouse 2	Mouse 3
	Liver ECs		4.635	7.515	9.255
	Liver Dendritic cells		15.605	27.705	21.105
	Liver Kupffer cells		55.035	57.535	63.535
	Liver other Immunes		12.41	20.41	18.91
	Spleen Macrophages		52.01	59.61	45.61
	Spleen Dendritic cells		38.67	36.17	36.77
	Spleen other Immunes		24.35	24.15	21.95

## Sheet: Figure 3d
Figure 3d
	Parameters		Mouse 1	Mouse 2	Mouse 3	Mouse 4
	Liver ECs		121	92.2333	33.2333	25
	Liver Dendritic cells		273.048	162.016	40.6637	98.9138
	Liver Kupffer cells		1120.63	444.328	290.795	254.11
	Spleen Macrophages		158.333	257	575.968	55.8
	Spleen Dendritic cells		547.114	214.919		137.904

## Sheet: Figure 3e
Figure 3e
	Parameters		Mouse 1	Mouse 2
	1 mg/kg
	Liver ECs		25.73	21.83
	Hepatocytes		7.7	17.5
	Liver Dendritic cells		24.525	15.825
	Liver Kupffer cells		47.06	58.26
	Liver Other immunes		8.835	7.215
	Parameters		Mouse 1	Mouse 2	Mouse 3
	0.5 mg/kg
	Liver ECs		11.43	11.13	13.93
	Hepatocytes		8.2	3.9	7.2
	Liver Dendritic cells		10.725	10.425	8.345
	Liver Kupffer cells		57.06	38.66	29.26
	Liver Other immunes		4.025	4.335	3.615
	Parameters		Mouse 1	Mouse 2	Mouse 3
	0.3 mg/kg
	Liver ECs		1.71	7.03	4.95
	Hepatocytes		5.5	-1.4	19.3
	Liver Dendritic cells		4.885	5.835	10.925
	Liver Kupffer cells		44.76	43.46	61.16
	Liver Other immunes		1.855	2.175	3.445

## Sheet: Figure 3f
Figure 3f
	Parameters		Mouse 1	Mouse 2	Mouse 3	Mouse 4
	Kupffer cells
	PBS		94.6777	106.657	98.6651
	siLuc		123.402	112.114	133.009	111.139
	siGFP		83.5259	66.0483	72.9425	76.2297
